# Supplementary material for: ﻿Morphological and molecular data warrant the description of a new species of the genus Scutiger (Anura, Megophryidae) from the Central Himalaya
Source: Zookeys. 2024 Aug 26;1210:229–46. doi: 10.3897/zookeys.1210.127106 (PMC11369495; doi:10.3897/zookeys.1210.127106)
Supplement: XML Treatment for Scutiger kanjiroba [file zookeys.1210.127106-treatment1.xml]

<!DOCTYPE tp:taxon-treatment
  PUBLIC "-//TaxonX//DTD Taxonomic Treatment Publishing DTD v0 20100105//EN" "tax-treatment-NSO.dtd">
<tp:taxon-treatment xmlns:tp="http://www.plazi.org/taxpub"><tp:treatment-meta><kwd-group><label>Taxon classification</label><kwd>
                <named-content content-type="kingdom">Animalia</named-content>
              </kwd><kwd>
                <named-content content-type="order">Anura</named-content>
              </kwd><kwd>
                <named-content content-type="family">Megophryidae</named-content>
              </kwd></kwd-group><mixed-citation publication-type="journal"><person-group><name><surname>Hofmann</surname><given-names>Sylvia</given-names></name><name><surname>Jablonski</surname><given-names>Daniel</given-names></name><name><surname>Schmidt</surname><given-names>Joachim</given-names></name></person-group><article-title>﻿Morphological and molecular data warrant the description of a new species of the genus <italic><tp:taxon-name><tp:taxon-name-part taxon-name-part-type="genus" reg="Scutiger">Scutiger</tp:taxon-name-part></tp:taxon-name></italic> (<tp:taxon-name><tp:taxon-name-part taxon-name-part-type="order">Anura</tp:taxon-name-part></tp:taxon-name>, <tp:taxon-name><tp:taxon-name-part taxon-name-part-type="family">Megophryidae</tp:taxon-name-part></tp:taxon-name>) from the Central Himalaya</article-title><source>Zookeys</source><day>26</day><month>08</month><year>2024</year><volume>1210</volume><fpage>229</fpage><lpage>246</lpage><pub-id pub-id-type="doi">10.3897/zookeys.1210.127106</pub-id></mixed-citation></tp:treatment-meta><tp:nomenclature><label>﻿</label><tp:taxon-name>
              <object-id xmlns:xlink="http://www.w3.org/1999/xlink" content-type="arpha" xlink:type="simple">B7133399-1BE2-5E99-897C-955D6E7DB6A5</object-id>
              <tp:taxon-name-part taxon-name-part-type="genus" reg="Scutiger">Scutiger</tp:taxon-name-part>
              <tp:taxon-name-part taxon-name-part-type="species" reg="kanjiroba">kanjiroba</tp:taxon-name-part>
              <object-id xmlns:xlink="http://www.w3.org/1999/xlink" content-type="zoobank" xlink:type="simple">https://zoobank.org/5C6D6A08-E956-43C6-B2E8-3F505AC8F38A</object-id>
            </tp:taxon-name><tp:taxon-status xmlns:xlink="http://www.w3.org/1999/xlink" xlink:type="simple">sp. nov.</tp:taxon-status><xref ref-type="fig" rid="F5">Fig. 5</xref><xref ref-type="supplementary-material" rid="S1">; Suppl. material 1: figs S3, S7, tables S5, S6 Suggested common name: Kanjiroba lazy toad</xref><tp:nomenclature-citation-list><tp:nomenclature-citation><tp:taxon-name>
                  <tp:taxon-name-part taxon-name-part-type="genus" reg="Scutiger">Scutiger</tp:taxon-name-part>
                  <tp:taxon-name-part taxon-name-part-type="species" reg="nepalensis">nepalensis</tp:taxon-name-part>
                </tp:taxon-name><comment>: <xref ref-type="bibr" rid="B10">Hofmann et al. (2017)</xref>, partim.</comment></tp:nomenclature-citation></tp:nomenclature-citation-list></tp:nomenclature><tp:treatment-sec sec-type="type material" id="SECID0EMBAG"><title>Type material.</title><p><bold><italic>Holotype.</italic></bold> Nepal • 1 ♂; <abbrev xmlns:xlink="http://www.w3.org/1999/xlink" xlink:title="Natural history museum" id="ABBRID0EXBAG" xlink:type="simple">NHME</abbrev> A0576/99; adult; collected at Juphal in the direction to Tripurakot, Dolpa district, Nepal (<named-content xmlns:xlink="http://www.w3.org/1999/xlink" content-type="dwc:verbatimCoordinates" xlink:type="simple"><named-content content-type="geo-json" specific-use="{&#34;type&#34;:&#34;Point&#34;,&#34;coordinates&#34;:[82.783333,29.016667]}" id="NCID0E5BAG" xlink:type="simple">29°01'N, 82°47'E</named-content></named-content>, 2600 m a.s.l.) on 31/05/1997 by Marco Fischer; deposited in the <abbrev xmlns:xlink="http://www.w3.org/1999/xlink" xlink:title="Natural history museum" id="ABBRID0EDCAG" xlink:type="simple">NHME</abbrev>. <bold><italic>Paratypes</italic></bold>. Nepal • 1 ♀; <abbrev xmlns:xlink="http://www.w3.org/1999/xlink" xlink:title="Natural history museum" id="ABBRID0EKCAG" xlink:type="simple">NHME</abbrev> A0570/99; adult; and 1 juvenile; <abbrev xmlns:xlink="http://www.w3.org/1999/xlink" xlink:title="Natural history museum" id="ABBRID0EOCAG" xlink:type="simple">NHME</abbrev> A1247/05; collected at Talphi, Jumla district, Nepal (<named-content xmlns:xlink="http://www.w3.org/1999/xlink" content-type="dwc:verbatimCoordinates" xlink:type="simple"><named-content content-type="geo-json" specific-use="{&#34;type&#34;:&#34;Point&#34;,&#34;coordinates&#34;:[82.333333,29.300000]}" id="NCID0EVCAG" xlink:type="simple">29°18'N, 82°20'</named-content></named-content>E, 3400 m a.s.l.) on 16/06/1997 by Marco Fischer; deposited in the <abbrev xmlns:xlink="http://www.w3.org/1999/xlink" xlink:title="Natural history museum" id="ABBRID0E1CAG" xlink:type="simple">NHME</abbrev>. 1 ♀; <abbrev xmlns:xlink="http://www.w3.org/1999/xlink" xlink:title="Natural history museum" id="ABBRID0E5CAG" xlink:type="simple">NHME</abbrev> A0574/99; adult; collected at Kaigaon, Jumla district, Nepal (<named-content xmlns:xlink="http://www.w3.org/1999/xlink" content-type="dwc:verbatimCoordinates" xlink:type="simple"><named-content content-type="geo-json" specific-use="{&#34;type&#34;:&#34;Point&#34;,&#34;coordinates&#34;:[82.583333,29.100000]}" id="NCID0EFDAG" xlink:type="simple">29°06'N, 82°35'E</named-content></named-content>, 3600 m a.s.l.) on 03/06/1997 by Marco Fischer; deposited in the <abbrev xmlns:xlink="http://www.w3.org/1999/xlink" xlink:title="Natural history museum" id="ABBRID0EKDAG" xlink:type="simple">NHME</abbrev>. 1 ♀; <abbrev xmlns:xlink="http://www.w3.org/1999/xlink" xlink:title="Natural history museum" id="ABBRID0EODAG" xlink:type="simple">NHME</abbrev> A1248/05, adult, collected at Dhauli Lake, Jumla district, Nepal (<named-content xmlns:xlink="http://www.w3.org/1999/xlink" content-type="dwc:verbatimCoordinates" xlink:type="simple"><named-content content-type="geo-json" specific-use="{&#34;type&#34;:&#34;Point&#34;,&#34;coordinates&#34;:[82.383333,29.350000]}" id="NCID0EVDAG" xlink:type="simple">29°21'N, 82°23'E</named-content></named-content>, 4400 m a.s.l.) on 05/07/1999 by Marco Fischer, deposited in the <abbrev xmlns:xlink="http://www.w3.org/1999/xlink" xlink:title="Natural history museum" id="ABBRID0E1DAG" xlink:type="simple">NHME</abbrev>. 1 subadult; <abbrev xmlns:xlink="http://www.w3.org/1999/xlink" xlink:title="Natural history museum" id="ABBRID0E5DAG" xlink:type="simple">NHME</abbrev> A1249/05; collected at Dhauli Lake, Jumla district, Nepal (<named-content xmlns:xlink="http://www.w3.org/1999/xlink" content-type="dwc:verbatimCoordinates" xlink:type="simple"><named-content content-type="geo-json" specific-use="{&#34;type&#34;:&#34;Point&#34;,&#34;coordinates&#34;:[82.383333,29.350000]}" id="NCID0EFEAG" xlink:type="simple">29°21'N, 82°23'E</named-content></named-content>, 4400 m a.s.l.) on 05/07/1999 by Marco Fischer, deposited in the <abbrev xmlns:xlink="http://www.w3.org/1999/xlink" xlink:title="Natural history museum" id="ABBRID0EKEAG" xlink:type="simple">NHME</abbrev>. 1 tadpole; <abbrev xmlns:xlink="http://www.w3.org/1999/xlink" xlink:title="Natural history museum" id="ABBRID0EOEAG" xlink:type="simple">NHME</abbrev> A1250/05; collected at Dhauli Lake, Jumla district, Nepal (<named-content xmlns:xlink="http://www.w3.org/1999/xlink" content-type="dwc:verbatimCoordinates" xlink:type="simple"><named-content content-type="geo-json" specific-use="{&#34;type&#34;:&#34;Point&#34;,&#34;coordinates&#34;:[82.383333,29.350000]}" id="NCID0EVEAG" xlink:type="simple">29°21'N, 82°23'E</named-content></named-content>, 4400 m a.s.l.) on 05/07/1999 by Marco Fischer, deposited in the <abbrev xmlns:xlink="http://www.w3.org/1999/xlink" xlink:title="Natural history museum" id="ABBRID0E1EAG" xlink:type="simple">NHME</abbrev>. 2 juveniles; <abbrev xmlns:xlink="http://www.w3.org/1999/xlink" xlink:title="Natural history museum" id="ABBRID0E5EAG" xlink:type="simple">NHME</abbrev> A1251/05 and A1252/05; collected at Dhauli Lake, Jumla district, Nepal (<named-content xmlns:xlink="http://www.w3.org/1999/xlink" content-type="dwc:verbatimCoordinates" xlink:type="simple"><named-content content-type="geo-json" specific-use="{&#34;type&#34;:&#34;Point&#34;,&#34;coordinates&#34;:[82.383333,29.350000]}" id="NCID0EFFAG" xlink:type="simple">29°21'N, 82°23'E</named-content></named-content>, 4400 m a.s.l.) on 05/07/1999 by Marco Fischer, deposited in the <abbrev xmlns:xlink="http://www.w3.org/1999/xlink" xlink:title="Natural history museum" id="ABBRID0EKFAG" xlink:type="simple">NHME</abbrev>. 1 juvenile; <abbrev xmlns:xlink="http://www.w3.org/1999/xlink" xlink:title="Natural history museum" id="ABBRID0EOFAG" xlink:type="simple">NHME</abbrev> A1253/05; collected at Bumra [Bumramadichaur], Jumla district, Nepal (<named-content xmlns:xlink="http://www.w3.org/1999/xlink" content-type="dwc:verbatimCoordinates" xlink:type="simple"><named-content content-type="geo-json" specific-use="{&#34;type&#34;:&#34;Point&#34;,&#34;coordinates&#34;:[82.133333,29.383333]}" id="NCID0EVFAG" xlink:type="simple">29°23'N, 82°08'E</named-content></named-content>) on 22/06/1999 by Ulrich Scheidt, deposited in the <abbrev xmlns:xlink="http://www.w3.org/1999/xlink" xlink:title="Natural history museum" id="ABBRID0E1FAG" xlink:type="simple">NHME</abbrev>. 1 juvenile; <abbrev xmlns:xlink="http://www.w3.org/1999/xlink" xlink:title="Natural history museum" id="ABBRID0E5FAG" xlink:type="simple">NHME</abbrev> A1254/05; collected at Maharigaon, Jumla district, Nepal (<named-content xmlns:xlink="http://www.w3.org/1999/xlink" content-type="dwc:verbatimCoordinates" xlink:type="simple"><named-content content-type="geo-json" specific-use="{&#34;type&#34;:&#34;Point&#34;,&#34;coordinates&#34;:[82.383333,29.333333]}" id="NCID0EFGAG" xlink:type="simple">29°20'N, 82°23'E</named-content></named-content>) on 08/07/1999 by Andreas Weigel, deposited in the <abbrev xmlns:xlink="http://www.w3.org/1999/xlink" xlink:title="Natural history museum" id="ABBRID0EKGAG" xlink:type="simple">NHME</abbrev>. 1 metamorp; <abbrev xmlns:xlink="http://www.w3.org/1999/xlink" xlink:title="Natural history museum" id="ABBRID0EOGAG" xlink:type="simple">NHME</abbrev> A2014/13; collected near Khari La, Jumla district, Nepal (<named-content xmlns:xlink="http://www.w3.org/1999/xlink" content-type="dwc:verbatimCoordinates" xlink:type="simple"><named-content content-type="geo-json" specific-use="{&#34;type&#34;:&#34;Point&#34;,&#34;coordinates&#34;:[82.150000,29.350000]}" id="NCID0EVGAG" xlink:type="simple">29°21'N, 82°09'E</named-content></named-content>, 3285 m a.s.l.) in 1999 by Marco Fischer, deposited in the <abbrev xmlns:xlink="http://www.w3.org/1999/xlink" xlink:title="Natural history museum" id="ABBRID0E1GAG" xlink:type="simple">NHME</abbrev>.</p></tp:treatment-sec><tp:treatment-sec sec-type="diagnosis" id="SECID0E5GAG"><title>Diagnosis.</title><p><italic><tp:taxon-name><tp:taxon-name-part taxon-name-part-type="genus" reg="Scutiger">Scutiger</tp:taxon-name-part><tp:taxon-name-part taxon-name-part-type="species" reg="kanjiroba">kanjiroba</tp:taxon-name-part></tp:taxon-name></italic> sp. nov. is assigned to the genus <italic><tp:taxon-name><tp:taxon-name-part taxon-name-part-type="genus" reg="Scutiger">Scutiger</tp:taxon-name-part></tp:taxon-name></italic> based in the above-mentioned morphological features and by its molecular phylogenetic position relative to other <italic><tp:taxon-name><tp:taxon-name-part taxon-name-part-type="genus" reg="Scutiger">Scutiger</tp:taxon-name-part></tp:taxon-name></italic> species. It can be separated from all other species of the genus <italic><tp:taxon-name><tp:taxon-name-part taxon-name-part-type="genus" reg="Scutiger">Scutiger</tp:taxon-name-part></tp:taxon-name></italic> by the combination of the following characters (for character states in other species see section Morphological comparison, above): (1) moderate body size, <abbrev xmlns:xlink="http://www.w3.org/1999/xlink" xlink:title="Snout vent length" id="ABBRID0EEIAG" xlink:type="simple">SVL</abbrev> adult male 55.4 mm (<italic>n</italic> = 1), adult female 54.2−66.7 mm (<italic>n</italic> = 3); (2) vomerine and maxillary dentation absent; (3) vocal sac absent; (4) subarticular tubercles absent; (5) presence of numerous small, densely arranged spines on the surface of fingers I, II and inner surface of finger III of males in breeding condition; (6) relative length of fingers 3&gt;4&gt;2&gt;1; (7) spines on (inner) (fore)arms absent; (8) toes rudimentary webbed; (9) relative length of toes 4&gt;3&gt;5&gt;2&gt;1; (10) a pair of pectoral glands and a pair of axillary glands; (11) spines on pectoral and axillary glands present in males; (12) belly without spines; (13) tubercles/warts on dorsal and lateral surfaces of body present; (14) dorsal tubercles with black spines of males in breeding condition.</p></tp:treatment-sec><tp:treatment-sec sec-type="description" id="SECID0EMIAG"><title>Description of holotype.</title><p>(Fig. <xref ref-type="fig" rid="F5">5</xref>): Measurements are provided in Suppl. material <xref ref-type="supplementary-material" rid="S1">1</xref>: table S6; all morphological measurements in mm. Adult male <abbrev xmlns:xlink="http://www.w3.org/1999/xlink" xlink:title="Snout vent length" id="ABBRID0E1IAG" xlink:type="simple">SVL</abbrev> 55.4; head moderate, wider than length (<abbrev xmlns:xlink="http://www.w3.org/1999/xlink" xlink:title="head width" id="ABBRID0E5IAG" xlink:type="simple">HW</abbrev>/<abbrev xmlns:xlink="http://www.w3.org/1999/xlink" xlink:title="head length" id="ABBRID0ECJAG" xlink:type="simple">HL</abbrev> 1.3); snout short (<abbrev xmlns:xlink="http://www.w3.org/1999/xlink" xlink:title="snout length" id="ABBRID0EGJAG" xlink:type="simple">SL</abbrev> 7.9) and rounded, slightly protruding beyond jaw; canthus rostralis obvious; nostril dorsolateral, closer to tip of snout than eyes (SND 3.4, <abbrev xmlns:xlink="http://www.w3.org/1999/xlink" xlink:title="eyelid-naris distance" id="ABBRID0EKJAG" xlink:type="simple">END</abbrev> 4.0); loreal region slightly oblique and concave; internarial distance larger than distance from anterior margin of eye to nostril (<abbrev xmlns:xlink="http://www.w3.org/1999/xlink" xlink:title="internarial distance" id="ABBRID0EOJAG" xlink:type="simple">IND</abbrev>/<abbrev xmlns:xlink="http://www.w3.org/1999/xlink" xlink:title="eyelid-naris distance" id="ABBRID0ESJAG" xlink:type="simple">END</abbrev> 1.4); eye moderately in size (EHD/<abbrev xmlns:xlink="http://www.w3.org/1999/xlink" xlink:title="head length" id="ABBRID0EWJAG" xlink:type="simple">HL</abbrev> 0.4); pupil vertical; interorbital space flat; tympanum and tympanic ring absent; supratympanic ridge moderately thick, from posterior part of upper eyelids to shoulder; tongue oval; choanae oval, widely separated, visible when viewed from below; vomerine and maxillary teeth absent; vocal sac absent.</p><fig id="F5" position="float" orientation="portrait"><object-id xmlns:xlink="http://www.w3.org/1999/xlink" content-type="doi" xlink:type="simple">10.3897/zookeys.1210.127106.figure5</object-id><object-id xmlns:xlink="http://www.w3.org/1999/xlink" content-type="zenodo_dep_id" xlink:type="simple">13382496</object-id><object-id xmlns:xlink="http://www.w3.org/1999/xlink" content-type="arpha" xlink:type="simple">F60C8235-79D7-5294-8160-71323FC7F367</object-id><label>Figure 5.</label><caption><p><italic><tp:taxon-name><tp:taxon-name-part taxon-name-part-type="genus" reg="Scutiger">Scutiger</tp:taxon-name-part><tp:taxon-name-part taxon-name-part-type="species" reg="kanjiroba">kanjiroba</tp:taxon-name-part></tp:taxon-name></italic> sp. nov. holotype <abbrev xmlns:xlink="http://www.w3.org/1999/xlink" xlink:title="Natural history museum" id="ABBRID0ENKAG" xlink:type="simple">NHME</abbrev> A0576/99 in preservative (credit: Morris Flecks) <bold>A</bold> dorsal view of body <bold>B</bold> ventral view <bold>C</bold> dorsolateral view of body <bold>D</bold> ventral view of left foot.</p></caption><graphic xmlns:xlink="http://www.w3.org/1999/xlink" xlink:href="zookeys-1210-229_article-127106__-g005.jpg" position="float" orientation="portrait" xlink:type="simple" id="oo_1120959.jpg"><uri content-type="original_file" xlink:type="simple">https://binary.pensoft.net/fig/1120959</uri></graphic></fig><p>Forelimbs strong; forearm of median length (<abbrev xmlns:xlink="http://www.w3.org/1999/xlink" xlink:title="forearm length" id="ABBRID0EALAG" xlink:type="simple">FAL</abbrev>/<abbrev xmlns:xlink="http://www.w3.org/1999/xlink" xlink:title="Snout vent length" id="ABBRID0EELAG" xlink:type="simple">SVL</abbrev> 0.25) and of similar length as the hand (<abbrev xmlns:xlink="http://www.w3.org/1999/xlink" xlink:title="hand length" id="ABBRID0EILAG" xlink:type="simple">HAL</abbrev>/<abbrev xmlns:xlink="http://www.w3.org/1999/xlink" xlink:title="Snout vent length" id="ABBRID0EMLAG" xlink:type="simple">SVL</abbrev> 0.24), without spines; fingers slender, without webbing and lateral dermal fringes; all fingertips rounded, not dilated; relative finger lengths: 3&gt;4&gt;2&gt;1; subarticular tubercles absent; inner metacarpal tubercle flat and distinct, lager than the outer, indistinct metacarpal tubercle; nuptial spines on dorsal and lateral surface of first and second fingers, and on inner side of third finger.</p><p>Hindlimbs robust, moderate in length (<abbrev xmlns:xlink="http://www.w3.org/1999/xlink" xlink:title="tibia (shank) length" id="ABBRID0ESLAG" xlink:type="simple">TIBL</abbrev>/<abbrev xmlns:xlink="http://www.w3.org/1999/xlink" xlink:title="Snout vent length" id="ABBRID0EWLAG" xlink:type="simple">SVL</abbrev> = 0.38), thighs slightly shorter than shanks <abbrev xmlns:xlink="http://www.w3.org/1999/xlink" xlink:title="femur (thigh) length" id="ABBRID0E1LAG" xlink:type="simple">FEL</abbrev>/<abbrev xmlns:xlink="http://www.w3.org/1999/xlink" xlink:title="tibia (shank) length" id="ABBRID0E5LAG" xlink:type="simple">TIBL</abbrev> = 1.1), heels do not touch when folded at right angles to the body (see also Fig. <xref ref-type="fig" rid="F5">5A</xref>); foot longer than shank (<abbrev xmlns:xlink="http://www.w3.org/1999/xlink" xlink:title="foot length" id="ABBRID0EGMAG" xlink:type="simple">FOL</abbrev>/<abbrev xmlns:xlink="http://www.w3.org/1999/xlink" xlink:title="tibia (shank) length" id="ABBRID0EKMAG" xlink:type="simple">TIBL</abbrev> = 1.1); tips of toes round; toes not webbed and without lateral fringes; toes relative lengths 4&gt;3&gt;5&gt;2&gt;1; subarticular tubercles absent; moderately large inner metatarsal tubercle, outer metatarsal tubercle indistinct.</p><p>Dorsal and lateral skin with distinct tubercles in preservative, each tubercle with creamy coloured keratinised tip; tubercles with small, keratinised tips present below and on supratympanic fold and on shank; forehead and surfaces of lower arm relatively smooth; throat and belly surface smooth; a pair of pectoral glands and a pair of axillary glands present on chest, pectoral glands only slightly larger than axillary glands, all covered by tiny spines.</p></tp:treatment-sec><tp:treatment-sec sec-type="Sexual dimorphism" id="SECID0EPMAG"><title>Sexual dimorphism.</title><p>In males, a pair of pectoral glands and a pair of axillary glands present on breast (absent in females), all of them covered by spines in breeding season.</p></tp:treatment-sec><tp:treatment-sec sec-type="Colour in preservative" id="SECID0EUMAG"><title>Colour in preservative.</title><p>The background colouration of the dorsum fades to grey, tubercles with creamy white point, dorsal surface of finger I, II and inner surface of finger III pale brown; ventral belly pale greyish; ventral limbs, ventral chest, and ventral head greyish pale brown.</p></tp:treatment-sec><tp:treatment-sec sec-type="Tadpole" id="SECID0EZMAG"><title>Tadpole.</title><p>One tadpole (<abbrev xmlns:xlink="http://www.w3.org/1999/xlink" xlink:title="Natural history museum" id="ABBRID0E6MAG" xlink:type="simple">NHME</abbrev> A1250/05) of <italic><tp:taxon-name><tp:taxon-name-part taxon-name-part-type="genus" reg="Scutiger">Scutiger</tp:taxon-name-part><tp:taxon-name-part taxon-name-part-type="species" reg="kanjiroba">kanjiroba</tp:taxon-name-part></tp:taxon-name></italic> sp. nov. was collected at stage 36 (Gosner, 1960) (Suppl. material <xref ref-type="supplementary-material" rid="S1">1</xref>: fig. S7); <abbrev xmlns:xlink="http://www.w3.org/1999/xlink" xlink:title="labial tooth row formula" id="ABBRID0ESNAG" xlink:type="simple">LTRF</abbrev>: 1:2+2/2+2:1.</p></tp:treatment-sec><tp:treatment-sec sec-type="distribution" id="SECID0EWNAG"><title>Distribution and ecological notes.</title><p><italic><tp:taxon-name><tp:taxon-name-part taxon-name-part-type="genus" reg="Scutiger">Scutiger</tp:taxon-name-part><tp:taxon-name-part taxon-name-part-type="species" reg="kanjiroba">kanjiroba</tp:taxon-name-part></tp:taxon-name></italic> is a forest-dwelling species that is currently known from high-montane areas of the Kanjiroba Himal at altitudes between ~ 3300 and 4400 m a.s.l. in west Nepal (Fig. <xref ref-type="fig" rid="F1">1</xref>).</p></tp:treatment-sec><tp:treatment-sec sec-type="etymology" id="SECID0ELOAG"><title>Etymology.</title><p>The specific epithet <italic><tp:taxon-name><tp:taxon-name-part taxon-name-part-type="genus" reg="Scutiger"/><tp:taxon-name-part taxon-name-part-type="species" reg="kanjiroba">kanjiroba</tp:taxon-name-part></tp:taxon-name></italic> is a geographical proper name referring to the Kanjiroba Himal in Nepal. The southern area of the Kanjiroba Himal is so far the only known occurrence region of this new species.</p></tp:treatment-sec><tp:treatment-sec><!--Section generated to contain objects referenced in tp:taxon-treatment.--><supplementary-material xmlns:xlink="http://www.w3.org/1999/xlink" id="S1" position="float" orientation="portrait" xlink:type="simple"><object-id content-type="doi" xlink:type="simple">10.3897/zookeys.1210.127106.suppl1</object-id><object-id content-type="zenodo_dep_id" xlink:type="simple">13382540</object-id><object-id content-type="arpha" xlink:type="simple">8F724F2D-ED24-5BD1-AF20-B2B3DD0043CA</object-id><label>Supplementary material 1</label><caption><p>Supplementary information</p></caption><statement content-type="dataType"><label>Data type</label><p>pdf</p></statement><media xlink:href="zookeys-1210-229_article-127106__-s001.pdf" mimetype="application" mime-subtype="pdf" position="float" orientation="portrait" xlink:type="simple" id="oo_1120960.pdf"><uri content-type="original_file" xlink:type="simple">https://binary.pensoft.net/file/1120960</uri></media><permissions><license xlink:type="simple"><license-p>This dataset is made available under the Open Database License (http://opendatacommons.org/licenses/odbl/1.0/). The Open Database License (ODbL) is a license agreement intended to allow users to freely share, modify, and use this Dataset while maintaining this same freedom for others, provided that the original source and author(s) are credited.</license-p></license></permissions><attrib specific-use="authors">Sylvia Hofmann, Daniel Jablonski, Joachim Schmidt</attrib></supplementary-material><fig id="F1" position="float" orientation="portrait"><object-id xmlns:xlink="http://www.w3.org/1999/xlink" content-type="doi" xlink:type="simple">10.3897/zookeys.1210.127106.figure1</object-id><object-id xmlns:xlink="http://www.w3.org/1999/xlink" content-type="zenodo_dep_id" xlink:type="simple">13382486</object-id><object-id xmlns:xlink="http://www.w3.org/1999/xlink" content-type="arpha" xlink:type="simple">F8A96360-F7EC-597A-8CC4-991E18833A55</object-id><label>Figure 1.</label><caption><p>Overview of the Himalaya-Tibet orogenic area and occurrences of <italic><tp:taxon-name><tp:taxon-name-part taxon-name-part-type="genus" reg="Scutiger">Scutiger</tp:taxon-name-part></tp:taxon-name></italic> species. Holotype localities are indicated by symbols with a central black dot. Some species lack the type locality, others could only be approximated due to imprecise information in the original description.</p></caption><graphic xmlns:xlink="http://www.w3.org/1999/xlink" xlink:href="zookeys-1210-229_article-127106__-g001.jpg" position="float" orientation="portrait" xlink:type="simple" id="oo_1120955.jpg"><uri content-type="original_file" xlink:type="simple">https://binary.pensoft.net/fig/1120955</uri></graphic></fig></tp:treatment-sec><ref-list><ref id="B10"><mixed-citation xmlns:xlink="http://www.w3.org/1999/xlink" xlink:type="simple"><person-group><name name-style="western"><surname>Hofmann</surname><given-names>S</given-names></name><name name-style="western"><surname>Stoeck</surname><given-names>M</given-names></name><name name-style="western"><surname>Zheng</surname><given-names>Y</given-names></name><name name-style="western"><surname>Ficetola</surname><given-names>FG</given-names></name><name name-style="western"><surname>Li</surname><given-names>JT</given-names></name><name name-style="western"><surname>Scheidt</surname><given-names>U</given-names></name><name name-style="western"><surname>Schmidt</surname><given-names>J</given-names></name></person-group> (<year>2017</year>) <article-title>Molecular Phylogenies indicate a Paleo-Tibetan Origin of Himalayan Lazy Toads (<italic><tp:taxon-name><tp:taxon-name-part taxon-name-part-type="genus">Scutiger</tp:taxon-name-part></tp:taxon-name></italic>).</article-title><source>Scientific Reports</source><volume>7</volume>(<issue>1</issue>): <fpage>3308</fpage>. <ext-link xlink:href="10.1038/s41598-017-03395-4" ext-link-type="doi" xlink:type="simple">https://doi.org/10.1038/s41598-017-03395-4</ext-link></mixed-citation></ref></ref-list></tp:taxon-treatment>
